# Supplementary material for: Lysine-Triggered Polymeric Hydrogels with Self-Adhesion, Stretchability, and Supportive Properties
Source: Polymers (Basel). 2024 May 13;16(10):1388. doi: 10.3390/polym16101388 (PMC11125877; doi:10.3390/polym16101388)
Supplement: Supplementary file 1 [file polymers-16-01388-s001.zip]

Archive with 2 entries (2 files):
- polymers-2915938-supp-done.pdf
- Video S1.mov
